# Supplementary material for: Genome-wide mapping of fluoroquinolone-stabilized DNA gyrase cleavage sites displays drug specific effects that correlate with bacterial persistence
Source: Nucleic Acids Res. 2023 Jan 12;51(3):1208–28. doi: 10.1093/nar/gkac1223 (PMC9943676; doi:10.1093/nar/gkac1223)
Supplement: gkac1223_Supplemental_Files [file gkac1223_supplemental_files.zip]

Archive with 2 entries (2 files):
- Supplementary Figures_11.29.22.pdf
- Supplementary_Tables_11.29.22.pdf
